# Supplementary material for: The non-catalytic role of DNA polymerase epsilon in replication initiation in human cells
Source: Nat Commun. 2022 Nov 19;13:7099. doi: 10.1038/s41467-022-34911-4 (PMC9675812; doi:10.1038/s41467-022-34911-4)
Supplement: Supplementary file 6 — Source Data [file 41467_2022_34911_MOESM6_ESM.zip]

Archive with 2 entries (2 files):
- Source data_raw_data.xlsx
- Source_data_uncropped_images.pdf
