# Supplementary material for: The non-catalytic role of DNA polymerase epsilon in replication initiation in human cells
Source: Nat Commun. 2022 Nov 19;13:7099. doi: 10.1038/s41467-022-34911-4 (PMC9675812; doi:10.1038/s41467-022-34911-4)
Supplement: Supplementary file 6 — Source Data [file 41467_2022_34911_MOESM6_ESM.zip › Source data_raw_data.xlsx]

## Sheet: Fig. 1b
means		0	24	48	72	time
	U2OS	1	1.945	3.97063	9.63187
	U2OS+dox/aux	1	1.62787	2.64938	6.03
	clone 16	1	1.71606	3.9475	6.695
	clone 16+dox/aux	1	0.982875	1.235	1.315
	clone 1.6	1	2.27483	4.75429	7.26095
	clone 1.6+dox/aux	1	1.07143	0.900317	0.792381
SD		0	24	48	72
	U2OS	0	0.250749	0.797113	1.98708
	U2OS+dox/3-IAA	0	0.392653	0.42428	1.06701
	clone 16	0	0.379266	0.363	1.51039
	clone 16+dox/aux	0	0.0714828	0.227761	0.331776
	clone 1.6	0	0.424509	1.42389	0.544855
	clone 1.6+dox/aux	0	0.102725	0.125823	0.338684
	rep#1					rep#2						rep#3
	0	24	48	72	h	0	24	48	72	h		0	24	48	72	h
U2OS	1	2.1	3.3	9.72		1	1.86	4.54	8.6675			1	2.24	3.0825	12.76
U2OS+dox/3-IAA	1	1.34	2.42	4.24		1	2.3	3.3	6.7			1	1.3715	2.7175	6.96
clone 16	1	2.1	4.42	7.1		1	1.68	3.68	8.54			1	1.11425	3.52	6.8
clone 16+dox/aux	1	1.08	1.22	1.72		1	0.88	1.6	1.56			1	0.9715	1.14	1.04
clone 1.6	1	1.68163	6.67429	7.61143		1	2.65143	3.26857	7.68			1	2.49143	4.32	6.49143
clone 1.6+dox/aux	1	0.928571	0.780952	0.32		1	1.16571	0.845714	1.09714			1	1.12	1.07429	0.96

## Sheet: Fig. 1e
	U2OS				clone 16
		DMSO	dox/aux			DMSO	dox/aux
rep #1		57	57			61	21
rep #2		57	63			58	19
rep #3		57	56			59	18
rep #4		51	57			56	9
	Paired t-test, 2-tailed, n.s.				Paired t-test, 2-tailed, p=0.0002 (***)

## Sheet: Fig. 1f
U2OS				cl. 16
	DMSO	dox/aux			DMSO	dox/aux
rep #1	13.3	11.68			21.86	25.95
rep #2	20.2	17.9			22.31	22.78
rep #3	21.6	22.96			22.65	21.18
Paired t-test, 2-tailed, n.s.				Paired t-test, 2-tailed, n.s.

## Sheet: Fig. S1e
	U2OS	clone 1.6	clone 16
rep #1	1	1.01547	1.14373
rep #2	1	1.0439	1.18872
rep #3	1	1.69343	1.60946

## Sheet: Fig. S1f
	U2OS	clone 16	clone 1.6
rep #1	382.35	368.7	391.23
rep #2	521.42	382.47	371.15
rep #3	486.47	394.1	392.7

## Sheet: Fig. S1g
	U2OS	clone 16	clone 1.6
rep #1	43.19	43.95	42.83
rep #2	47.88	48.79	45.32
rep #3	47.2	51.15	46.78

## Sheet: Fig. S1h
	U2OS	clone 16	clone 1.6		individual fiber measurements
	28.178	30.806	11.18
	21.954	32.527	15
	18.358	24.083	12.54
	16.279	24.413	9.055
	25.06	31.113	15.524
	26.926	24.839	17
	32.802	28.071	10.77
	35.609	27.295	11.402
	28.018	37.537	14.221
	35.777	30.806	16.279
	31.385	30.48	20.025
	38.639	29.732	23.087
	47.127	32.65	15.033
	22.361	26.401	18
	26.173	21.26	20.1
	23.324	33.302	17.117
	21.471	28.425	12.042
	35	34.655	17
	32.558	31.89	25
	36.797	36.892	18.111
	28.32	32.527	29
	22.023	32.016	24.083
	20.518	34.059	28
	23.259	29.833	22.561
	24.187	21.587	22.023
	24.166	32.388	21.024
	23.601	29.155	17.464
	23.601	34.482	21.095
	29.206	20.248	21.024
	27.019	21.587	20
	24.352	26.476	14.213
	26.077	22.561	24.166
	16.643	23.087	16.031
	24.083	19.723	20.248
	25.456	32.894	19.698
	30.806	31.78	19.723
	23.431	27.893	22.847
	18.868	20.616	28.862
	12.806	32.249	21.471
	23.854	21.932	18.601
	36.878	24.042	28.443
	14.422	29.411	20
	28.284	28.636	27.203
	24.331	30.083	22.361
	34.015	29.411	24.352
	33.106	26.833	26.401
	16.971	27.857	23.022
	36.125	24.698	28.302
	35.693	21.84	24.352
	31.257	19.647	31.048
	23.77	22.361	20
	14.56	28.443	27.586
	14.142	24	21.19
	29.017	30.083	25.612
	18.974	26.926	21.932
	21.84	27	22.672
	27.893	19.416	24.042
	35.903	13.342	20.248
	31.321	32.016	22.847
	15.524	25.962	27.857
	22.204	19.105	45.651
	21	13.601	30
	19.416	14.422	39.446
	26.173	15.232	46.043
	20.396	24.331	37.202
	24.187	19.235	34.986
	14.56	22.561	36.878
	33.377	21.378	21.541
	17.029	24.042	19.698
	32.249	16.279	54.037
	19.105	18.788	28.16
	23.707	20.224	31.016
	29.411	14.318	26.926
	30.414	23.195	35.341
	22.204	17.088	25.318
	29.547	18.974	20.125
	29.069	21.26	20.224
	32.016	16.492	33.541
	35.609	19.235	23.77
	34.828	16.492	18.868
	29.732	22.361	20.224
	32.527	24.331	18.248
	24.698	27.203	22.023
	25.06	20.591	24.739
	24.413	28.636	23.087
	18.601	32.802	19.026
	31.241	27.785	31.385
	27.586	26.683	21.213
	25.06	20.1	33.242
	25.554	22.091	28.018
	20.025	27.295	24.331
	13.416	15.133	38.053
	18.028	16.763	20
	21.095	26.077	26.077
	12.083	32.062	22
	23	30.265	32.062
	19.647	24	28
	15	36.056	26.683
	20.025	12.166	30.067
	24.166	20.224	28

## Sheet: Fig. S1i
				mean fiber length from three experiments
	U2OS	clone 16	clone 1.6
rep #1	1	0.992126	0.937008
rep #2	1	1.01863	1.01242
rep #3	1	1.23127	1.05863

## Sheet: Fig. 2e
DMSO				DA, lower peak					DA, higher peak
	DMSO	ATRi			DMSO	ATRi				DMSO	ATRi
rep #1	1	1.40736		rep #1	1	1.89608			rep #1	1	1.99381
rep #2	1	1.30445		rep #2	1	2.4747			rep #2	1	1.81737
rep #3	1	1.37216		rep #3	1	1.56783			rep #3	1	1.40719
				rep #4	1	1.95662			rep #4	1	1.39845
Paired t-test, 2-tailed, p=0.0069 (**)					Paired t-test, 2-tailed, p=0.0139 (*)					Paired t-test, 2-tailed, p=0.0221 (*)

## Sheet: Fig. 2f
	control	dox/aux
rep #1	3.88889	23.7624
rep #2	6.18557	26.8966
rep #3	0.617284	25.3247
	Paired t-test, 2-tailed, p=0.0047 (**)

[truncated: 21 more sheets: Fig. S2i, Fig. 3b and 3c, Fig. 3d, Fig. 3f and S3e, Fig. 3g and S3f, Fig. 4d, Fig. 4e, Fig. 4f, Fig. 4g, Fig. S4a, Fig. 4Sb, Fig. 4Sc, Fig. 4Sd, Fig. 4Se, Fig. 5d, Fig. 6c and S6b, Fig. 6e, Fig. 6f, Fig. S6d, Fig. S6e …]
